# Supplementary material for: Low-voltage 2D materials-based printed field-effect transistors for integrated digital and analog electronics on paper
Source: Nat Commun. 2020 Jul 16;11:3566. doi: 10.1038/s41467-020-17297-z (PMC7367304; doi:10.1038/s41467-020-17297-z)
Supplement: Supplementary file 3 — Supplementary Data 1 [file 41467_2020_17297_MOESM3_ESM.xlsx]

## Sheet: Sheet1
Supplementary Data 1. Comparison with FETs on paper substrates.
Literature table for Figure 2e.
Literature table showing the reference number, materials and deposition techniques, gate-to-source voltage (VGS) supply, field-effect mobility (µFE), and (ION/IOFF)VDD for the manuscripts reported in Figure 2e of the main text. ION/IOFF values have been recalculated according to the ITRS definition 15. VDD is the supply voltage. The reference numbers are the ones from the main text. The range of …
Main Text Ref.	Sup. Inf. Ref.	Substrate	Semiconductor/ deposition technique	Insulator/ deposition technique	Contacts/ deposition technique	VGS supply	µFE [cm2 V-1 s-1]	(ION/IOFF)/VDD
25	16	Glossy paper	MoS2/CVD	Al2O3/Atomic layer deposition	Cr/Al (G) e-beam deposition	LV	6	1.5x105
					Ni/Au (S/D)/ e-beam deposition
28	17	Cellulose Paper	Graphene/MoS2 Dip Coating	paper	Graphite/Drawing	HV	18.7	10
43	18	Cellulose paper	SnSe2/ Dip Coating	NiO/ Spin coating	Cu / Conductive tape	HV	20	1
44	19	Nanopaper	NTCDI-F15/ Vacuum deposition	PMMA/ Spin Coating	SWCNTs (G)/ Meyer Rod coating	HV	5x10-3	10
					Silver (S/D)/ Thermal evaporation
45	20	Photo paper	C8-BTBT/ Screen printing and solution casting	Cytop/ Spin coating	Au NPs/ Selective deposition	HV	2.5	1.2x105
46	21	Nanofibers paper	LisiconS1200/ Spin coating	Fluoro-based polymer/ Spin coating	Mo (G)/ Sputtering	HV	1.3	7x104
					Au (S/D) e-beam deposition
47	22	Glassine paper	P3HT/ Aerosol-jet printing	Ion gel/ Custom-built inkjet printing	Graphene/ Screen printing	LV	0.14	2x104
48	23	Ionic conductive cellulose nanopaper (ICCN)	C8-BTBT/ Thermal evaporation	ICCN/ paper	Au/ Thermal evaporation	LV	0.07	2x103
49	24	Banknote	DNTT/ Sublimation in vacuum	AlOx/SAM Plasma treatment	Al/ Thermal evaporation	LV	1.1	106
50	25	Hydrophilic primer coated paper	TIPS pentacene/ Inkjet-printing	Parylene C/ CVD	PEDOT:PSS/ Inkjet printing	LV	0.2	1.2x103
51	26	Commercial and custom made paper	IGZO/ Sputtering	paper	IZO (G)/ Sputtering	HV	22	3.5x103
					Ni/Au (S/D)/ e-beam deposition
52	27	Multilayer coated paper	ZnO-NRs/ Drop casting	Cellulose-Ionogel/ Lamination	Au/ e-beam deposition	LV	0.03	50
53	28	Polypropylene paper	IGZO	Chicken albumen/ Spin coating	ITO (S/D)/ Magnetron Sputtering	HV	11	3.5x104
					Al (G/S/D)/ Thermal evaporation
54	29	Standard tracing paper	IGZO/ Magnetron sputtering	paper	Al (G/S/D)/ e-beam evaporation	HV	3	2x103
					IZO (G)/ magnetron sputtering
55	30	Photo paper	IGZO/ Magnetron sputtering	PVA/ Spin coating	Ag/ Thermal evaporation	LV	42	1.8x107
56	31	Photo paper	SWCNTs/ Dip coating	Al2O3/ Atomic layer deposition	Ti/Au (S/D)/ e-beam deposition	HV	3	103
57	32	Nitrocellulose paper	CNTs/ Dip coating	Al2O3/ Atomic layer deposition	Ti/Pd Thermal evaporation	LV	4	10
