# Supplementary material for: Low-voltage 2D materials-based printed field-effect transistors for integrated digital and analog electronics on paper
Source: Nat Commun. 2020 Jul 16;11:3566. doi: 10.1038/s41467-020-17297-z (PMC7367304; doi:10.1038/s41467-020-17297-z)
Supplement: Supplementary file 4 — Supplementary Data 2 [file 41467_2020_17297_MOESM4_ESM.xlsx]

## Sheet: Sheet1
Supplementary Data 2. Comparison with MoS2-based FETs on flexible substrates.
Literature table for Figure S8. Literature table showing reference numbers, substrates, materials and deposition techniques, VGS supply, µFE, and (ION/IOFF)/VDD for the manuscripts reported in Figure S8. ION/IOFF values have been recalculated according to the ITRS definition S15. The reference numbers are referred to the numeration reported in the supplementary information. The range of the appli…
Ref.	Substrate	Semiconductor/deposition technique	Insulator/deposition technique	Contacts/deposition technique	VGS supply	µFE [cm2V-1s-1]	(ION/IOFF)/VDD
33	PET	MoS2/ Mechanical exfoliation	SiO2/ PE-CVD	Mo (G)/ Sputtering	HV	42	70
				Ti/Au (S/D)/ e-beam deposition
34	Kapton/ PI-2574	MoS2/ Mechanical exfoliation	Al2O3-HfO2/ Atomic layer deposition	Ti/Pd (G)/ e-beam deposition	LV	30a	5x105
				Ti/Au (S/D)/ e-beam deposition
35	PEN	MoS2/ Mechanical exfoliation	hBN/ Mechanical exfoliation	Ti/Au/ e-beam deposition	LV	29	4x103
36	PET	MoS2/ Mechanical exfoliation	hBN/ Mechanical exfoliation	Graphene/ CVD	LV	21b	3.5x103
37	PI	MoS2/Mechanical exfoliation	Al2O3/ Atomic layer deposition	Cu (G)/ e-beam deposition	LV	19	5x104
				Au (S/D)/ e-beam deposition
38	PET	MoS2/ Mechanical exfoliation	poly(4-vinylphenol)/ spin coating	ITO (G)	LV	4.7	15
				Graphene (S/D)/ Mechanical exfoliation
39	PET	MoS2/ Mechanical exfoliation	Al2O3/ Atomic layer deposition	ITO (G)	LV	2.09	15
				Au/ e-beam deposition
17	Cellulose paper	Graphene/MoS2 Dip Coating	paper	Graphite/ Drawing	HV	18.7	10
40	Alumina coated PET	MoS2/ LPE +Spray coating	EMIm TFSI	Au (S/D)/ Thermal evaporation	LV	0.15	17
41	PDMS	MoS2/ Magnetron sputtering + KF laser annealing	Al2O3/ Atomic layer deposition	Ti/Au/ e-beam deposition	LV	0.024	10
42	PET	MoS2/Mo evaporation + sulfurization	Al2O3/ Atomic layer deposition	ITO (G)	HV	7b	10
				Au (S/D)/ e-beam deposition
43	polyimide	MoS2/ Spin coating	Al2O3/ Atomic layer deposition	Ti/Au / e-beam deposition	HV	10b	100
13	PEN	MoS2/ CVD	poly(4-vinylphenol)/ inkjet-printing	PEDOT:PSS/ inkjet-printing	HV	0.37	102
16	Glossy paper	MoS2/ CVD	Al2O3/ Atomic layer deposition	Cr/Al (G)/ e-beam evaporation	LV	6	1.5x105
				Ni/Au (S/D)/ e-beam evaporation
44	PI + HfO2 passivation layer	MoS2/ CVD	Al2O3/ Atomic layer deposition	Ti/Au (G)/ Thermal evaporation	LV	16.4	20
				Pd/Al (G)/ Thermal evaporation
				Graphene (S/D)/ LPCVD
45	PI + HfO2 passivation layer	MoS2/ CVD	Al2O3/ Atomic layer deposition	Pd (G)/ e-beam deposition	LV	22a	80
				Ag/Au (S/D)/ e-beam deposition
46	PET	MoS2/ CVD	Al2O3/ Atomic layer deposition	Cr/Au (G)/ Thermal evaporation	LV	1.3b	250
				Ti/Au (S/D)/ e-beam deposition
47	PI	MoS2/ CVD	air	Ni/Au (S/D)/ Thermal evaporation	HV	10	200
				Ni/Au (G)/ Thermal evaporation
				Ni/Au (S/D)/ e-beam evaporation
48	PEN	MoS2/ CVD	Graphene/ CVD	Ti/Au (S/D)/ Thermal evaporation	HV	10	200
49	PI	MoS2/ CVD	Al2O3/ Atomic layer deposition	Ni/Au (S/D)/ Thermal evaporation	LV	3	10
50	PI	MoS2/ CVD	PAA/ Spin coating	Ti/Au/ Magnetron sputtering	LV	7	10
51	PI	MoS2/ CVD	Al2O3/ Atomic layer deposition	Cr/Au / e-beam deposition	LV	6.7	400
52	PET + PDMS	MoS2/ CVD	HfO2/ Atomic layer deposition	Au/Ti (G)/ Thermal evaporation	LV	13.9	100
				Au (S/D)/ e-beam deposition
53	PEN	MoS2/CVD	HfO2/ Atomic layer deposition	Graphene (G)/ CVD	LV	11.4	106
				Ni/Au (S/D)/ e-beam deposition
a Mobility excludes contact resistance Rc
b Electrical figures of merit on rigid substrate
